# Supplementary material for: Mathematical models of the colonic microbiota: an evaluation of accuracy using in vitro fecal fermentation data
Source: Front Nutr. 2025 Sep 25;12:1623418. doi: 10.3389/fnut.2025.1623418 (PMC12507599; doi:10.3389/fnut.2025.1623418)
Supplement: Supplementary file 1 [file Table_1.XLSX]

## Sheet: Supplementary Table 1
Supplementary Table 1. Overview of food ingredients used in the experimental study and in silico simulations.
Food ingredient	Description in vitro	Description in silico
Black beans	Dried grains of turtle black beans. Soaked in water, sous-vide cooked, drained, and freeze-dried	Beans, black turtle, mature seeds, cooked, boiled, without salt
Blackcurrants	Freeze-dried New Zealand-grown blackcurrants	Currants, european black, raw
Chickpeas	Dried grains of chickpeas (garbanzo beans). Soaked in water, sous-vide cooked, drained, and freeze-dried	Chickpeas (garbanzo beans, bengal gram), mature seeds, cooked, boiled, without salt
Couscous	Medium size grains of dried couscous (Durum wheat). Soaked and freeze-dried	Couscous, cooked
Infant formula	Nestlé NAN SUPREMEpro 2	Infant formula, NESTLE, GOOD START SUPREME, with iron, powder
Kūmara with skin	Fresh red kūmara. Sous-vide cooked and freeze-dried	Sweet potato, cooked, baked in skin, flesh, without salt
Kūmara without skin	Fresh red kūmara. Peeled, sous-vide cooked, and freeze-dried	Sweet potato, cooked, boiled, without skin
Pork	Fresh lean pork fillet (tenderloin). Minced, sous-vide cooked, and freeze-dried	Pork, fresh, loin, tenderloin, separable lean only, cooked, roasted
Prawn	Fresh Australian prawn. Peeled and tail removed, sous-vide cooked, and freeze-dried	Crustaceans, shrimp, mixed species, cooked, moist heat (may have been previously frozen)
Pumpkin	Fresh crown pumpkin. Peeled, sous-vide cooked, and freeze-dried	Pumpkin, cooked, boiled, drained, without salt
Raspberries	Freeze-dried New Zealand-grown raspberries	Raspberries, raw
Soybeans	Dehulled grains of soybeans. Soaked in water, sous-vide cooked, drained, and freeze-dried	Soybeans, mature cooked, boiled, without salt
Strawberries	Freeze-dried New Zealand-grown strawberries	Strawberries, raw
Yellow peas	Dried grains of yellow peas. Soaked in water, sous-vide cooked, drained, and freeze-dried	Peas, split, mature seeds, cooked, boiled, without salt

## Sheet: Supplementary Table 2
Supplementary Table 2. Relative abundance of microbial genera in in silico simulations.
Genus	Relative Abundance
Bacteroides	0.0988409
Escherichia	0.12667
Bifidobacterium	0.314638
Enterococcus	0.0241457
Klebsiella	0.0168087
Streptococcus	0.0626341
Salmonella	0.00198801
Hafnia	0.0145994
Collinsella	0.0334654
Enterobacter	0.00104001
Hungatella	0.0244238
Lacticaseibacillus	0.00733254
Akkermansia	0.0135793
Blautia	0.0215493
Parabacteroides	0.00105458
Ruminococcus	0.0586289
Anaeroglobus	0.0203017
Veillonella	0.0652384
Eubacterium	0.0014216
Clostridium	0.00448606
Pluralibacter	0.00177848
Eggerthella	0.000657763
Citrobacter	0.00124607
Megasphaera	0.0068773
Sellimonas	0.00421637
Raoultella	0.00119952
Sarcina	0.000658116
Kosakonia	0.00223716
Lachnoclostridium	0.0029761
Fusobacterium	0.013202
Lactococcus	0.000294217
Lactobacillus	0.0010082
Intestinibacter	0.00086026
Anaerostipes	0.000876635
Erysipelatoclostridium	0.000609896
Faecalibacterium	0.00164403
Pseudomonas	0.00184069
Morganella	0.000472596
Bilophila	0.00019372
Varibaculum	9.38e-05
Actinomyces	0.000141696
Phascolarctobacterium	0.000716992
Flavonifractor	0.000125719
Caproiciproducens	0.000289309
Dysgonomonas	0.000244747
Lactiplantibacillus	1.4e-05
Turicibacter	4.17e-05
Staphylococcus	2.02e-05
Incertae Sedis	0.000219354
Arcanobacterium	7.07e-06
Campylobacter	3e-05
Rothia	1.69e-05
Haemophilus	3.08e-05
Monoglobus	3.4e-05
Buttiauxella	7.75e-06

## Sheet: Supplementary Table 3
Supplementary Table 3. Standard scores for predicted and measured fluxes of short-chain fatty acids.
Sample	Treatment	Analyte	Measured flux (mmol/gDW.h)	Predicted flux (mmol/gDW.h)	Measured z-score	Predicted z-score
black_beans	Food	Acetate	3.2125	261.007	-0.254911	0.581186
black_beans	Food	Acetate	2.23919	261.007	-1.0406	0.581186
black_beans	Food	Acetate	3.55797	261.007	0.0239623	0.581186
black_beans	Food	Propionate	0.386733	144.922	-0.110837	0.61826
black_beans	Food	Propionate	0.186965	144.922	-1.28297	0.61826
black_beans	Food	Propionate	0.380791	144.922	-0.145702	0.61826
black_beans	Food	Butyrate	0.00981008	65.4402	-0.450588	-0.469322
black_beans	Food	Butyrate	0.0644697	65.4402	0.522622	-0.469322
black_beans	Food	Butyrate	0.0318707	65.4402	-0.0578011	-0.469322
black_beans	Food	total_SCFAs	3.60905	471.369	-0.25666	0.439308
black_beans	Food	total_SCFAs	2.49062	471.369	-1.05598	0.439308
black_beans	Food	total_SCFAs	3.97063	471.369	0.00176353	0.439308
blackcurrants	Food	Acetate	5.25881	257.155	1.39693	0.416514
blackcurrants	Food	Acetate	7.10865	257.155	2.89018	0.416514
blackcurrants	Food	Acetate	6.26581	257.155	2.20981	0.416514
blackcurrants	Food	Propionate	0.645901	146.753	1.40983	0.695165
blackcurrants	Food	Propionate	0.729647	146.753	1.90121	0.695165
blackcurrants	Food	Propionate	0.876752	146.753	2.76435	0.695165
blackcurrants	Food	Butyrate	0.0620133	64.6658	0.478886	-0.502496
blackcurrants	Food	Butyrate	0.107694	64.6658	1.29223	-0.502496
blackcurrants	Food	Butyrate	0.0697943	64.6658	0.617427	-0.502496
blackcurrants	Food	total_SCFAs	5.96673	468.574	1.42835	0.368596
blackcurrants	Food	total_SCFAs	7.946	468.574	2.84291	0.368596
blackcurrants	Food	total_SCFAs	7.21236	468.574	2.31859	0.368596
chickpeas	Food	Acetate	2.36479	260.267	-0.939209	0.549549
chickpeas	Food	Acetate	1.84231	260.267	-1.36098	0.549549
chickpeas	Food	Acetate	2.71496	260.267	-0.656542	0.549549
chickpeas	Food	Propionate	0.391969	147.908	-0.0801122	0.743658
chickpeas	Food	Propionate	0.21471	147.908	-1.12018	0.743658
chickpeas	Food	Propionate	0.33409	147.908	-0.419719	0.743658
chickpeas	Food	Butyrate	0.00171964	64.6042	-0.594638	-0.505138
chickpeas	Food	Butyrate	0.00471023	64.6042	-0.541391	-0.505138
chickpeas	Food	Butyrate	0.00685707	64.6042	-0.503167	-0.505138
chickpeas	Food	total_SCFAs	2.75848	472.78	-0.86455	0.474987
chickpeas	Food	total_SCFAs	2.06173	472.78	-1.36251	0.474987
chickpeas	Food	total_SCFAs	3.05591	472.78	-0.651982	0.474987
couscous	Food	Acetate	3.06245	218.886	-0.376036	-1.21934
couscous	Food	Acetate	3.27415	218.886	-0.205149	-1.21934
couscous	Food	Acetate	4.68168	218.886	0.93105	-1.21934
couscous	Food	Propionate	0.30567	79.5775	-0.58647	-2.12548
couscous	Food	Propionate	0.447533	79.5775	0.245908	-2.12548
couscous	Food	Propionate	0.460438	79.5775	0.321626	-2.12548
couscous	Food	Butyrate	0	54.8599	-0.625256	-0.922569
couscous	Food	Butyrate	0.0190518	54.8599	-0.286039	-0.922569
couscous	Food	Butyrate	0.0148088	54.8599	-0.361587	-0.922569
couscous	Food	total_SCFAs	3.33452	353.324	-0.45286	-2.54709
couscous	Food	total_SCFAs	3.74073	353.324	-0.162544	-2.54709
couscous	Food	total_SCFAs	5.15692	353.324	0.849592	-2.54709
infant_formula	Food	Acetate	2.63037	248.033	-0.724823	0.0265679
infant_formula	Food	Acetate	3.44433	248.033	-0.0677723	0.0265679
infant_formula	Food	Acetate	2.2059	248.033	-1.06747	0.0265679
infant_formula	Food	Propionate	0.473483	151.632	0.398169	0.900006
infant_formula	Food	Propionate	0.48032	151.632	0.438285	0.900006
infant_formula	Food	Propionate	0.0462177	151.632	-2.10881	0.900006
infant_formula	Food	Butyrate	0.000893942	75.4536	-0.60934	-0.0403608
infant_formula	Food	Butyrate	0.0162458	75.4536	-0.336001	-0.0403608
infant_formula	Food	Butyrate	0.000294844	75.4536	-0.620007	-0.0403608
infant_formula	Food	total_SCFAs	3.10475	475.118	-0.617074	0.53415
infant_formula	Food	total_SCFAs	3.9409	475.118	-0.0194891	0.53415
infant_formula	Food	total_SCFAs	2.25242	475.118	-1.22623	0.53415
kumara_with_skin	Food	Acetate	2.36481	244.339	-0.939194	-0.13135
kumara_with_skin	Food	Acetate	2.73837	244.339	-0.637648	-0.13135
kumara_with_skin	Food	Acetate	3.3057	244.339	-0.179684	-0.13135
kumara_with_skin	Food	Propionate	0.186343	126.571	-1.28662	-0.152277
kumara_with_skin	Food	Propionate	0.20832	126.571	-1.15767	-0.152277
kumara_with_skin	Food	Propionate	0.297635	126.571	-0.633619	-0.152277
kumara_with_skin	Food	Butyrate	0.105284	129.27	1.24931	2.26505
kumara_with_skin	Food	Butyrate	0.333964	129.27	5.32095	2.26505
kumara_with_skin	Food	Butyrate	0.00786148	129.27	-0.485283	2.26505
kumara_with_skin	Food	total_SCFAs	2.65644	500.179	-0.937479	1.16815
kumara_with_skin	Food	total_SCFAs	3.28065	500.179	-0.49136	1.16815
kumara_with_skin	Food	total_SCFAs	3.61119	500.179	-0.255127	1.16815
kumara_without_skin	Food	Acetate	2.86606	262.067	-0.534575	0.626479
kumara_without_skin	Food	Acetate	1.95499	262.067	-1.27002	0.626479
kumara_without_skin	Food	Acetate	2.54893	262.067	-0.790571	0.626479
kumara_without_skin	Food	Propionate	0.217796	148.773	-1.10207	0.779948
kumara_without_skin	Food	Propionate	0.187104	148.773	-1.28216	0.779948
kumara_without_skin	Food	Propionate	0.21147	148.773	-1.13919	0.779948
kumara_without_skin	Food	Butyrate	0.0122455	66.7425	-0.407227	-0.413533
kumara_without_skin	Food	Butyrate	0.0104142	66.7425	-0.439832	-0.413533
kumara_without_skin	Food	Butyrate	0.00802209	66.7425	-0.482423	-0.413533
kumara_without_skin	Food	total_SCFAs	3.0961	477.582	-0.62326	0.596479
kumara_without_skin	Food	total_SCFAs	2.15251	477.582	-1.29763	0.596479
kumara_without_skin	Food	total_SCFAs	2.76842	477.582	-0.857448	0.596479
pork	Food	Acetate	2.44487	176.601	-0.874569	-3.02692
pork	Food	Acetate	3.41967	176.601	-0.0876787	-3.02692
pork	Food	Acetate	2.69784	176.601	-0.670362	-3.02692
pork	Food	Propionate	0.350374	80.5147	-0.324171	-2.08613
pork	Food	Propionate	0.519475	80.5147	0.668025	-2.08613
pork	Food	Propionate	0.248794	80.5147	-0.920194	-2.08613
pork	Food	Butyrate	0.0110331	121.394	-0.428813	1.92768
pork	Food	Butyrate	0.0199012	121.394	-0.270917	1.92768
pork	Food	Butyrate	0	121.394	-0.625256	1.92768
pork	Food	total_SCFAs	2.80628	378.51	-0.830391	-1.90992
pork	Food	total_SCFAs	3.95905	378.51	-0.00651743	-1.90992
pork	Food	total_SCFAs	2.94406	378.51	-0.731919	-1.90992
prawn	Food	Acetate	2.7464	235.049	-0.63116	-0.528428
prawn	Food	Acetate	3.48191	235.049	-0.0374363	-0.528428
prawn	Food	Acetate	2.69038	235.049	-0.676388	-0.528428
prawn	Food	Propionate	0.435854	114.991	0.177384	-0.638505
prawn	Food	Propionate	0.412051	114.991	0.0377206	-0.638505
prawn	Food	Propionate	0.375024	114.991	-0.179535	-0.638505
prawn	Food	Butyrate	0.0156528	101.762	-0.346559	1.08665
prawn	Food	Butyrate	0.0131426	101.762	-0.391252	1.08665
prawn	Food	Butyrate	0.0104716	101.762	-0.438809	1.08665
prawn	Food	total_SCFAs	3.19791	451.802	-0.550493	-0.0557137
prawn	Food	total_SCFAs	3.90711	451.802	-0.0436393	-0.0557137
prawn	Food	total_SCFAs	3.07587	451.802	-0.637713	-0.0557137
pumpkin	Food	Acetate	4.4252	252.876	0.724011	0.233599
pumpkin	Food	Acetate	3.30141	252.876	-0.183142	0.233599
pumpkin	Food	Acetate	3.02483	252.876	-0.406405	0.233599
pumpkin	Food	Propionate	0.48856	136.091	0.486637	0.247457
pumpkin	Food	Propionate	0.32371	136.091	-0.48062	0.247457
pumpkin	Food	Propionate	0.235135	136.091	-1.00034	0.247457
pumpkin	Food	Butyrate	0.0217149	75.0597	-0.238624	-0.0572377
pumpkin	Food	Butyrate	0.0037918	75.0597	-0.557744	-0.0572377
pumpkin	Food	Butyrate	0.00451965	75.0597	-0.544784	-0.0572377
pumpkin	Food	total_SCFAs	4.93547	464.027	0.691323	0.253544
pumpkin	Food	total_SCFAs	3.62891	464.027	-0.242461	0.253544
pumpkin	Food	total_SCFAs	3.26449	464.027	-0.502912	0.253544
raspberries	Food	Acetate	4.05659	251.814	0.42646	0.188177
raspberries	Food	Acetate	5.49657	251.814	1.58886	0.188177
raspberries	Food	Acetate	4.08242	251.814	0.44731	0.188177
raspberries	Food	Propionate	0.385721	146.3	-0.116771	0.676107
raspberries	Food	Propionate	0.418046	146.3	0.0728955	0.676107
raspberries	Food	Propionate	0.471	146.3	0.383602	0.676107
raspberries	Food	Butyrate	0.0882872	74.8143	0.946691	-0.0677489
raspberries	Food	Butyrate	0.127498	74.8143	1.64484	-0.0677489
raspberries	Food	Butyrate	0.0388098	74.8143	0.0657497	-0.0677489
raspberries	Food	total_SCFAs	4.5306	472.927	0.401963	0.47872
raspberries	Food	total_SCFAs	6.04211	472.927	1.48223	0.47872
raspberries	Food	total_SCFAs	4.59223	472.927	0.44601	0.47872
soybeans	Food	Acetate	2.46927	263.558	-0.854875	0.690212
soybeans	Food	Acetate	2.68742	263.558	-0.678771	0.690212
soybeans	Food	Acetate	3.62666	263.558	0.0794058	0.690212
soybeans	Food	Propionate	0.39466	146.612	-0.0643214	0.68924
soybeans	Food	Propionate	0.329743	146.612	-0.445224	0.68924
soybeans	Food	Propionate	0.456101	146.612	0.296182	0.68924
soybeans	Food	Butyrate	0.00778972	64.2446	-0.486561	-0.520542
soybeans	Food	Butyrate	0.0142375	64.2446	-0.371759	-0.520542
soybeans	Food	Butyrate	0.0203854	64.2446	-0.262295	-0.520542
soybeans	Food	total_SCFAs	2.87172	474.415	-0.783621	0.516351
soybeans	Food	total_SCFAs	3.0314	474.415	-0.669494	0.516351
soybeans	Food	total_SCFAs	4.10314	474.415	0.0964663	0.516351
strawberries	Food	Acetate	5.10155	267.836	1.26998	0.87308
strawberries	Food	Acetate	6.29167	267.836	2.23068	0.87308
strawberries	Food	Acetate	5.13549	267.836	1.29738	0.87308
strawberries	Food	Propionate	0.664538	110.914	1.51919	-0.809703
strawberries	Food	Propionate	0.781077	110.914	2.20297	-0.809703
strawberries	Food	Propionate	0.610336	110.914	1.20115	-0.809703
strawberries	Food	Butyrate	0.0286384	45.7486	-0.115352	-1.31288
strawberries	Food	Butyrate	0.0278125	45.7486	-0.130057	-1.31288
strawberries	Food	Butyrate	0.0524932	45.7486	0.309382	-1.31288
strawberries	Food	total_SCFAs	5.79473	424.498	1.30542	-0.746471
strawberries	Food	total_SCFAs	7.10056	424.498	2.23869	-0.746471
strawberries	Food	total_SCFAs	5.79832	424.498	1.30799	-0.746471
yellow_peas	Food	Acetate	3.38996	264.271	-0.111666	0.720679
yellow_peas	Food	Acetate	3.38836	264.271	-0.112958	0.720679
yellow_peas	Food	Acetate	4.58691	264.271	0.854555	0.720679
yellow_peas	Food	Propionate	0.457453	141.206	0.304111	0.462246
yellow_peas	Food	Propionate	0.523616	141.206	0.692327	0.462246
yellow_peas	Food	Propionate	0.484996	141.206	0.465722	0.462246
yellow_peas	Food	Butyrate	0.0129754	65.4816	-0.394229	-0.467548
yellow_peas	Food	Butyrate	0.0244335	65.4816	-0.19022	-0.467548
yellow_peas	Food	Butyrate	0.0433014	65.4816	0.145723	-0.467548
yellow_peas	Food	total_SCFAs	3.86038	470.959	-0.0770312	0.428912
yellow_peas	Food	total_SCFAs	3.93641	470.959	-0.0226996	0.428912
yellow_peas	Food	total_SCFAs	5.11521	470.959	0.819781	0.428912
formula_black_beans	Food_formula	Acetate	1.58162	253.511	-0.712251	0.665126
formula_black_beans	Food_formula	Acetate	1.90193	253.511	-0.0487931	0.665126
formula_black_beans	Food_formula	Acetate	1.55506	253.511	-0.767246	0.665126
formula_black_beans	Food_formula	Propionate	0.216948	153.949	-0.262737	0.790307
formula_black_beans	Food_formula	Propionate	0.264061	153.949	0.249498	0.790307
formula_black_beans	Food_formula	Propionate	0.201414	153.949	-0.431621	0.790307
formula_black_beans	Food_formula	Butyrate	0.10665	73.182	1.28273	-0.135318
formula_black_beans	Food_formula	Butyrate	0.195304	73.182	2.78957	-0.135318
formula_black_beans	Food_formula	Butyrate	0.182665	73.182	2.57474	-0.135318
formula_black_beans	Food_formula	total_SCFAs	1.90521	480.642	-0.509189	0.795874
formula_black_beans	Food_formula	total_SCFAs	2.3613	480.642	0.311153	0.795874
formula_black_beans	Food_formula	total_SCFAs	1.93914	480.642	-0.44816	0.795874
formula_blackcurrants	Food_formula	Acetate	2.24589	225.962	0.663615	-0.861608
formula_blackcurrants	Food_formula	Acetate	3.00084	225.962	2.22732	-0.861608
formula_blackcurrants	Food_formula	Acetate	2.14109	225.962	0.446556	-0.861608
formula_blackcurrants	Food_formula	Propionate	0.353128	111.555	1.21787	-1.15356
formula_blackcurrants	Food_formula	Propionate	0.461063	111.555	2.39137	-1.15356
formula_blackcurrants	Food_formula	Propionate	0.250127	111.555	0.0979988	-1.15356
formula_blackcurrants	Food_formula	Butyrate	0	96.5176	-0.529985	1.23607
formula_blackcurrants	Food_formula	Butyrate	0	96.5176	-0.529985	1.23607
formula_blackcurrants	Food_formula	Butyrate	0	96.5176	-0.529985	1.23607
formula_blackcurrants	Food_formula	total_SCFAs	2.57339	434.035	0.692637	-0.581268
formula_blackcurrants	Food_formula	total_SCFAs	3.43359	434.035	2.23984	-0.581268
formula_blackcurrants	Food_formula	total_SCFAs	2.34323	434.035	0.278656	-0.581268
formula_chickpeas	Food_formula	Acetate	2.45499	259.618	1.09673	1.00359
formula_chickpeas	Food_formula	Acetate	1.88682	259.618	-0.0801051	1.00359
formula_chickpeas	Food_formula	Acetate	1.65058	259.618	-0.569406	1.00359
formula_chickpeas	Food_formula	Propionate	0.361253	140.233	1.3062	0.161394
formula_chickpeas	Food_formula	Propionate	0.250324	140.233	0.100144	0.161394
formula_chickpeas	Food_formula	Propionate	0.175827	140.233	-0.709819	0.161394
formula_chickpeas	Food_formula	Butyrate	0	66.5285	-0.529985	-0.526332
formula_chickpeas	Food_formula	Butyrate	0	66.5285	-0.529985	-0.526332
formula_chickpeas	Food_formula	Butyrate	0	66.5285	-0.529985	-0.526332
formula_chickpeas	Food_formula	total_SCFAs	2.81624	466.38	1.12944	0.374454
formula_chickpeas	Food_formula	total_SCFAs	2.10519	466.38	-0.149494	0.374454
formula_chickpeas	Food_formula	total_SCFAs	1.82641	466.38	-0.650932	0.374454
formula_couscous	Food_formula	Acetate	1.7549	213.271	-0.353329	-1.56492
formula_couscous	Food_formula	Acetate	1.54261	213.271	-0.793046	-1.56492
formula_couscous	Food_formula	Acetate	1.92698	213.271	0.00309159	-1.56492
formula_couscous	Food_formula	Propionate	0.167124	178.107	-0.804433	1.89802
formula_couscous	Food_formula	Propionate	0.184766	178.107	-0.612628	1.89802
formula_couscous	Food_formula	Propionate	0.227136	178.107	-0.151959	1.89802
formula_couscous	Food_formula	Butyrate	0	102.524	-0.529985	1.58906
formula_couscous	Food_formula	Butyrate	0	102.524	-0.529985	1.58906
formula_couscous	Food_formula	Butyrate	0	102.524	-0.529985	1.58906
formula_couscous	Food_formula	total_SCFAs	1.92203	493.903	-0.478945	1.1877
formula_couscous	Food_formula	total_SCFAs	1.70091	493.903	-0.876662	1.1877
formula_couscous	Food_formula	total_SCFAs	2.13336	493.903	-0.098825	1.1877
formula_kumara_with_skin	Food_formula	Acetate	1.2203	249.586	-1.46063	0.447615
formula_kumara_with_skin	Food_formula	Acetate	1.79116	249.586	-0.278225	0.447615
formula_kumara_with_skin	Food_formula	Acetate	1.81521	249.586	-0.228423	0.447615
formula_kumara_with_skin	Food_formula	Propionate	0.091907	144.897	-1.62222	0.375247
formula_kumara_with_skin	Food_formula	Propionate	0.280385	144.897	0.426981	0.375247
formula_kumara_with_skin	Food_formula	Propionate	0.246653	144.897	0.0602311	0.375247
formula_kumara_with_skin	Food_formula	Butyrate	0	75.6311	-0.529985	0.00861008
formula_kumara_with_skin	Food_formula	Butyrate	0	75.6311	-0.529985	0.00861008
formula_kumara_with_skin	Food_formula	Butyrate	0.0235802	75.6311	-0.129195	0.00861008
formula_kumara_with_skin	Food_formula	total_SCFAs	1.3122	470.114	-1.57581	0.484798
formula_kumara_with_skin	Food_formula	total_SCFAs	2.04658	470.114	-0.25491	0.484798
formula_kumara_with_skin	Food_formula	total_SCFAs	2.08544	470.114	-0.18502	0.484798
formula_kumara_without_skin	Food_formula	Acetate	2.69582	246.515	1.59554	0.277427
formula_kumara_without_skin	Food_formula	Acetate	1.9596	246.515	0.0706387	0.277427
formula_kumara_without_skin	Food_formula	Acetate	2.36197	246.515	0.904046	0.277427
formula_kumara_without_skin	Food_formula	Propionate	0.345854	132.391	1.13879	-0.198215
formula_kumara_without_skin	Food_formula	Propionate	0.307643	132.391	0.723337	-0.198215
formula_kumara_without_skin	Food_formula	Propionate	0.15459	132.391	-0.940711	-0.198215
formula_kumara_without_skin	Food_formula	Butyrate	0.00150558	83.3472	-0.504395	0.462074
formula_kumara_without_skin	Food_formula	Butyrate	0	83.3472	-0.529985	0.462074
formula_kumara_without_skin	Food_formula	Butyrate	0	83.3472	-0.529985	0.462074
formula_kumara_without_skin	Food_formula	total_SCFAs	3.04318	462.253	1.53762	0.252508
formula_kumara_without_skin	Food_formula	total_SCFAs	2.23774	462.253	0.0889142	0.252508
formula_kumara_without_skin	Food_formula	total_SCFAs	2.48593	462.253	0.535329	0.252508
formula_pork	Food_formula	Acetate	1.28747	242.995	-1.32149	0.0823535
formula_pork	Food_formula	Acetate	1.90507	242.995	-0.0423047	0.0823535
formula_pork	Food_formula	Acetate	1.51604	242.995	-0.848075	0.0823535
formula_pork	Food_formula	Propionate	0.195861	157.397	-0.492002	0.948378
formula_pork	Food_formula	Propionate	0.330159	157.397	0.968138	0.948378
formula_pork	Food_formula	Propionate	0.240808	157.397	-0.0033183	0.948378
formula_pork	Food_formula	Butyrate	0	53.7651	-0.529985	-1.27641
formula_pork	Food_formula	Butyrate	0.151252	53.7651	2.04083	-1.27641
formula_pork	Food_formula	Butyrate	0.00952467	53.7651	-0.368095	-1.27641
formula_pork	Food_formula	total_SCFAs	1.48333	454.157	-1.268	0.0132921
formula_pork	Food_formula	total_SCFAs	2.38648	454.157	0.356441	0.0132921
formula_pork	Food_formula	total_SCFAs	1.76637	454.157	-0.758916	0.0132921
formula_prawn	Food_formula	Acetate	1.86911	204.904	-0.116773	-2.02861
formula_prawn	Food_formula	Acetate	1.17208	204.904	-1.56049	-2.02861
formula_prawn	Food_formula	Acetate	1.77092	204.904	-0.32015	-2.02861
formula_prawn	Food_formula	Propionate	0.24405	95.7514	0.0319278	-1.87821
formula_prawn	Food_formula	Propionate	0.123293	95.7514	-1.28098	-1.87821
formula_prawn	Food_formula	Propionate	0.201146	95.7514	-0.434537	-1.87821
formula_prawn	Food_formula	Butyrate	0.0240554	49.9726	-0.12112	-1.49929
formula_prawn	Food_formula	Butyrate	0	49.9726	-0.529985	-1.49929
formula_prawn	Food_formula	Butyrate	0.0575819	49.9726	0.448726	-1.49929
formula_prawn	Food_formula	total_SCFAs	2.13722	350.628	-0.0918915	-3.04577
formula_prawn	Food_formula	total_SCFAs	1.29538	350.628	-1.60607	-3.04577
formula_prawn	Food_formula	total_SCFAs	2.02965	350.628	-0.285369	-3.04577
formula_pumpkin	Food_formula	Acetate	2.00237	223.635	0.15924	-0.990572
formula_pumpkin	Food_formula	Acetate	2.53416	223.635	1.26071	-0.990572
formula_pumpkin	Food_formula	Acetate	2.53664	223.635	1.26585	-0.990572
formula_pumpkin	Food_formula	Propionate	0.185314	101	-0.60667	-1.63753
formula_pumpkin	Food_formula	Propionate	0.337366	101	1.04649	-1.63753
formula_pumpkin	Food_formula	Propionate	0.363845	101	1.33438	-1.63753
formula_pumpkin	Food_formula	Butyrate	0	108.051	-0.529985	1.91385
formula_pumpkin	Food_formula	Butyrate	0	108.051	-0.529985	1.91385
formula_pumpkin	Food_formula	Butyrate	0	108.051	-0.529985	1.91385
formula_pumpkin	Food_formula	total_SCFAs	2.16076	432.686	-0.0495545	-0.621134
formula_pumpkin	Food_formula	total_SCFAs	2.87153	432.686	1.22888	-0.621134
formula_pumpkin	Food_formula	total_SCFAs	2.8644	432.686	1.21606	-0.621134
formula_raspberries	Food_formula	Acetate	1.7681	255.552	-0.326001	0.778275
formula_raspberries	Food_formula	Acetate	2.97391	255.552	2.17154	0.778275
formula_raspberries	Food_formula	Acetate	2.302	255.552	0.779844	0.778275
formula_raspberries	Food_formula	Propionate	0.212791	141.682	-0.307927	0.227829
formula_raspberries	Food_formula	Propionate	0.279375	141.682	0.415996	0.227829
formula_raspberries	Food_formula	Propionate	0.265896	141.682	0.269444	0.227829
formula_raspberries	Food_formula	Butyrate	0	68.2953	-0.529985	-0.4225
formula_raspberries	Food_formula	Butyrate	0.191446	68.2953	2.72399	-0.4225
formula_raspberries	Food_formula	Butyrate	0	68.2953	-0.529985	-0.4225
formula_raspberries	Food_formula	total_SCFAs	1.98089	465.53	-0.373075	0.349341
formula_raspberries	Food_formula	total_SCFAs	3.44473	465.53	2.25988	0.349341
formula_raspberries	Food_formula	total_SCFAs	2.5679	465.53	0.682751	0.349341
formula_soybeans	Food_formula	Acetate	1.23303	259.125	-1.43426	0.976293
formula_soybeans	Food_formula	Acetate	1.53635	259.125	-0.805997	0.976293
formula_soybeans	Food_formula	Acetate	1.17447	259.125	-1.55556	0.976293
formula_soybeans	Food_formula	Propionate	0.181531	139.558	-0.647793	0.130417
formula_soybeans	Food_formula	Propionate	0.155366	139.558	-0.932269	0.130417
formula_soybeans	Food_formula	Propionate	0.0557608	139.558	-2.01522	0.130417
formula_soybeans	Food_formula	Butyrate	0	71.0178	-0.529985	-0.262505
formula_soybeans	Food_formula	Butyrate	0.0208807	71.0178	-0.175079	-0.262505
formula_soybeans	Food_formula	Butyrate	0.100181	71.0178	1.17278	-0.262505
formula_soybeans	Food_formula	total_SCFAs	1.41456	469.701	-1.39171	0.472588
formula_soybeans	Food_formula	total_SCFAs	1.7126	469.701	-0.85563	0.472588
formula_soybeans	Food_formula	total_SCFAs	1.33041	469.701	-1.54306	0.472588
formula_strawberries	Food_formula	Acetate	2.18944	263.004	0.546708	1.19124
formula_strawberries	Food_formula	Acetate	2.71402	263.004	1.63324	1.19124
formula_strawberries	Food_formula	Acetate	2.36199	263.004	0.904096	1.19124
formula_strawberries	Food_formula	Propionate	0.317752	141.093	0.833248	0.2008
formula_strawberries	Food_formula	Propionate	0.417913	141.093	1.92223	0.2008
formula_strawberries	Food_formula	Propionate	0.359759	141.093	1.28996	0.2008
formula_strawberries	Food_formula	Butyrate	0	63.2949	-0.529985	-0.716366
formula_strawberries	Food_formula	Butyrate	0	63.2949	-0.529985	-0.716366
formula_strawberries	Food_formula	Butyrate	0	63.2949	-0.529985	-0.716366
formula_strawberries	Food_formula	total_SCFAs	2.49708	467.392	0.55537	0.404349
formula_strawberries	Food_formula	total_SCFAs	3.13193	467.392	1.69726	0.404349
formula_strawberries	Food_formula	total_SCFAs	2.69139	467.392	0.904881	0.404349
formula_yellow_peas	Food_formula	Acetate	1.37431	241.938	-1.14164	0.0237945
formula_yellow_peas	Food_formula	Acetate	1.75927	241.938	-0.344276	0.0237945
formula_yellow_peas	Food_formula	Acetate	1.62602	241.938	-0.620277	0.0237945
formula_yellow_peas	Food_formula	Propionate	0.0967876	139.66	-1.56916	0.135124
formula_yellow_peas	Food_formula	Propionate	0.18018	139.66	-0.662485	0.135124
formula_yellow_peas	Food_formula	Propionate	0.118256	139.66	-1.33575	0.135124
formula_yellow_peas	Food_formula	Butyrate	0	69.1728	-0.529985	-0.370932
formula_yellow_peas	Food_formula	Butyrate	0.030889	69.1728	-0.00496851	-0.370932
formula_yellow_peas	Food_formula	Butyrate	0.120557	69.1728	1.51911	-0.370932
formula_yellow_peas	Food_formula	total_SCFAs	1.47109	450.772	-1.29002	-0.086738
formula_yellow_peas	Food_formula	total_SCFAs	1.97034	450.772	-0.392041	-0.086738
formula_yellow_peas	Food_formula	total_SCFAs	1.86483	450.772	-0.581817	-0.086738
black_beans_blackcurrants	Food_food	Acetate	4.8036	227.231	1.03432	-0.780158
black_beans_blackcurrants	Food_food	Acetate	4.0107	227.231	0.0878041	-0.780158
black_beans_blackcurrants	Food_food	Acetate	3.1561	227.231	-0.932361	-0.780158
black_beans_blackcurrants	Food_food	Propionate	0.486789	110.308	0.26042	-0.702883
black_beans_blackcurrants	Food_food	Propionate	0.461774	110.308	0.0154016	-0.702883
black_beans_blackcurrants	Food_food	Propionate	0.385188	110.308	-0.734748	-0.702883
black_beans_blackcurrants	Food_food	Butyrate	0.115097	81.4789	1.58376	-0.0713945
black_beans_blackcurrants	Food_food	Butyrate	0.19512	81.4789	3.41356	-0.0713945
black_beans_blackcurrants	Food_food	Butyrate	0.104039	81.4789	1.33088	-0.0713945
black_beans_blackcurrants	Food_food	total_SCFAs	5.40548	419.018	1.058	-1.43185
black_beans_blackcurrants	Food_food	total_SCFAs	4.66759	419.018	0.246792	-1.43185
black_beans_blackcurrants	Food_food	total_SCFAs	3.64533	419.018	-0.877041	-1.43185
black_beans_pumpkin	Food_food	Acetate	3.02121	237.231	-1.09338	-0.458855
black_beans_pumpkin	Food_food	Acetate	3.48103	237.231	-0.544481	-0.458855
black_beans_pumpkin	Food_food	Acetate	4.18193	237.231	0.292209	-0.458855
black_beans_pumpkin	Food_food	Propionate	0.413374	114.492	-0.458675	-0.535885
black_beans_pumpkin	Food_food	Propionate	0.343826	114.492	-1.13989	-0.535885
black_beans_pumpkin	Food_food	Propionate	0.40147	114.492	-0.575273	-0.535885
black_beans_pumpkin	Food_food	Butyrate	0.00937521	100.267	-0.833704	0.607137
black_beans_pumpkin	Food_food	Butyrate	0.0166339	100.267	-0.667726	0.607137
black_beans_pumpkin	Food_food	Butyrate	0.0164725	100.267	-0.671417	0.607137
black_beans_pumpkin	Food_food	total_SCFAs	3.44396	451.99	-1.09842	-0.355692
black_beans_pumpkin	Food_food	total_SCFAs	3.84149	451.99	-0.661389	-0.355692
black_beans_pumpkin	Food_food	total_SCFAs	4.59987	451.99	0.172343	-0.355692
blackcurrants_kumara_with_skin	Food_food	Acetate	3.23711	267.328	-0.835654	0.508199
blackcurrants_kumara_with_skin	Food_food	Acetate	3.90209	267.328	-0.04185	0.508199
blackcurrants_kumara_with_skin	Food_food	Acetate	3.70942	267.328	-0.271844	0.508199
blackcurrants_kumara_with_skin	Food_food	Propionate	0.381068	141.862	-0.775101	0.556358
blackcurrants_kumara_with_skin	Food_food	Propionate	0.426348	141.862	-0.331588	0.556358
blackcurrants_kumara_with_skin	Food_food	Propionate	0.320902	141.862	-1.36442	0.556358
blackcurrants_kumara_with_skin	Food_food	Butyrate	0.0279164	58.2796	-0.409739	-0.909248
blackcurrants_kumara_with_skin	Food_food	Butyrate	0.0116646	58.2796	-0.781354	-0.909248
blackcurrants_kumara_with_skin	Food_food	Butyrate	0.0143515	58.2796	-0.719916	-0.909248
blackcurrants_kumara_with_skin	Food_food	total_SCFAs	3.6461	467.47	-0.876195	0.149536
blackcurrants_kumara_with_skin	Food_food	total_SCFAs	4.3401	467.47	-0.113239	0.149536
blackcurrants_kumara_with_skin	Food_food	total_SCFAs	4.04467	467.47	-0.438018	0.149536
blackcurrants_kumara_without_skin	Food_food	Acetate	3.99249	260.296	0.0660644	0.282264
blackcurrants_kumara_without_skin	Food_food	Acetate	3.83989	260.296	-0.116095	0.282264
blackcurrants_kumara_without_skin	Food_food	Acetate	5.21031	260.296	1.51982	0.282264
blackcurrants_kumara_without_skin	Food_food	Propionate	0.509628	147.766	0.484122	0.791969
blackcurrants_kumara_without_skin	Food_food	Propionate	0.469352	147.766	0.0896283	0.791969
blackcurrants_kumara_without_skin	Food_food	Propionate	0.591497	147.766	1.28602	0.791969
blackcurrants_kumara_without_skin	Food_food	Butyrate	0.130771	65.3936	1.94215	-0.652322
blackcurrants_kumara_without_skin	Food_food	Butyrate	0.0663567	65.3936	0.469244	-0.652322
blackcurrants_kumara_without_skin	Food_food	Butyrate	0.0574866	65.3936	0.26642	-0.652322
blackcurrants_kumara_without_skin	Food_food	total_SCFAs	4.63289	473.456	0.208637	0.344924
blackcurrants_kumara_without_skin	Food_food	total_SCFAs	4.3756	473.456	-0.0742116	0.344924
blackcurrants_kumara_without_skin	Food_food	total_SCFAs	5.85929	473.456	1.55689	0.344924
blackcurrants_pork	Food_food	Acetate	4.39597	238.897	0.54772	-0.405316
blackcurrants_pork	Food_food	Acetate	3.78836	238.897	-0.177608	-0.405316
blackcurrants_pork	Food_food	Acetate	4.17036	238.897	0.278396	-0.405316
blackcurrants_pork	Food_food	Propionate	0.482512	99.062	0.21853	-1.15166
blackcurrants_pork	Food_food	Propionate	0.510809	99.062	0.495692	-1.15166
blackcurrants_pork	Food_food	Propionate	0.606692	99.062	1.43485	-1.15166
blackcurrants_pork	Food_food	Butyrate	0.0427317	137.833	-0.070969	1.96388
blackcurrants_pork	Food_food	Butyrate	0.0556617	137.833	0.224691	1.96388
blackcurrants_pork	Food_food	Butyrate	0.0149215	137.833	-0.706881	1.96388
blackcurrants_pork	Food_food	total_SCFAs	4.92122	475.793	0.525616	0.421185
blackcurrants_pork	Food_food	total_SCFAs	4.35483	475.793	-0.0970431	0.421185
blackcurrants_pork	Food_food	total_SCFAs	4.79197	475.793	0.383529	0.421185
blackcurrants_soybeans	Food_food	Acetate	4.29195	258.794	0.423542	0.233995
blackcurrants_soybeans	Food_food	Acetate	3.28464	258.794	-0.778922	0.233995
blackcurrants_soybeans	Food_food	Acetate	4.29276	258.794	0.424514	0.233995
blackcurrants_soybeans	Food_food	Propionate	0.515485	150.612	0.541489	0.905546
blackcurrants_soybeans	Food_food	Propionate	0.463279	150.612	0.0301388	0.905546
blackcurrants_soybeans	Food_food	Propionate	0.421738	150.612	-0.376749	0.905546
blackcurrants_soybeans	Food_food	Butyrate	0.044896	59.1485	-0.0214789	-0.877868
blackcurrants_soybeans	Food_food	Butyrate	0.00877657	59.1485	-0.847393	-0.877868
blackcurrants_soybeans	Food_food	Butyrate	0.00983701	59.1485	-0.823145	-0.877868
blackcurrants_soybeans	Food_food	total_SCFAs	4.85233	468.555	0.449883	0.184954
blackcurrants_soybeans	Food_food	total_SCFAs	3.75669	468.555	-0.754611	0.184954
blackcurrants_soybeans	Food_food	total_SCFAs	4.72434	468.555	0.309175	0.184954
blackcurrants_strawberries	Food_food	Acetate	4.41574	317.178	0.571323	2.10995
blackcurrants_strawberries	Food_food	Acetate	4.99873	317.178	1.26725	2.10995
blackcurrants_strawberries	Food_food	Acetate	5.92453	317.178	2.37242	2.10995
blackcurrants_strawberries	Food_food	Propionate	0.523225	92.7304	0.617302	-1.40433
blackcurrants_strawberries	Food_food	Propionate	0.732567	92.7304	2.66778	-1.40433
blackcurrants_strawberries	Food_food	Propionate	0.507576	92.7304	0.464021	-1.40433
blackcurrants_strawberries	Food_food	Butyrate	0.0218565	112.517	-0.548306	1.04956
blackcurrants_strawberries	Food_food	Butyrate	0.0268126	112.517	-0.434979	1.04956
blackcurrants_strawberries	Food_food	Butyrate	0.0505063	112.517	0.106807	1.04956
blackcurrants_strawberries	Food_food	total_SCFAs	4.96083	522.425	0.569161	1.94318
blackcurrants_strawberries	Food_food	total_SCFAs	5.75811	522.425	1.44566	1.94318
blackcurrants_strawberries	Food_food	total_SCFAs	6.48261	522.425	2.24215	1.94318
chickpeas_pork	Food_food	Acetate	3.11809	260.434	-0.97774	0.286677
chickpeas_pork	Food_food	Acetate	1.97974	260.434	-2.33663	0.286677
chickpeas_pork	Food_food	Acetate	4.05756	260.434	0.14375	0.286677
chickpeas_pork	Food_food	Propionate	0.331486	143.923	-1.26075	0.638586
chickpeas_pork	Food_food	Propionate	0.254586	143.923	-2.01397	0.638586
chickpeas_pork	Food_food	Propionate	0.51827	143.923	0.568772	0.638586
chickpeas_pork	Food_food	Butyrate	0.0404801	58.2256	-0.122455	-0.911199
chickpeas_pork	Food_food	Butyrate	0.0238813	58.2256	-0.502006	-0.911199
chickpeas_pork	Food_food	Butyrate	0.11976	58.2256	1.69038	-0.911199
chickpeas_pork	Food_food	total_SCFAs	3.49005	462.582	-1.04774	-0.00999193
chickpeas_pork	Food_food	total_SCFAs	2.25821	462.582	-2.40198	-0.00999193
chickpeas_pork	Food_food	total_SCFAs	4.6956	462.582	0.277577	-0.00999193
chickpeas_yellow_peas	Food_food	Acetate	4.55258	281.607	0.734666	0.966999
chickpeas_yellow_peas	Food_food	Acetate	3.24507	281.607	-0.826158	0.966999
chickpeas_yellow_peas	Food_food	Acetate	3.42293	281.607	-0.613835	0.966999
chickpeas_yellow_peas	Food_food	Propionate	0.678895	143.866	2.14207	0.63634
chickpeas_yellow_peas	Food_food	Propionate	0.432079	143.866	-0.275458	0.63634
chickpeas_yellow_peas	Food_food	Propionate	0.34552	143.866	-1.12329	0.63634
chickpeas_yellow_peas	Food_food	Butyrate	0.0236807	52.0337	-0.506592	-1.13482
chickpeas_yellow_peas	Food_food	Butyrate	0	52.0337	-1.04808	-1.13482
chickpeas_yellow_peas	Food_food	Butyrate	0.011824	52.0337	-0.77771	-1.13482
chickpeas_yellow_peas	Food_food	total_SCFAs	5.25515	477.507	0.892732	0.47713
chickpeas_yellow_peas	Food_food	total_SCFAs	3.67414	477.507	-0.845368	0.47713
chickpeas_yellow_peas	Food_food	total_SCFAs	3.78027	477.507	-0.728685	0.47713
couscous_pork	Food_food	Acetate	2.23551	177.557	-2.0313	-2.37628
couscous_pork	Food_food	Acetate	3.046	177.557	-1.0638	-2.37628
couscous_pork	Food_food	Acetate	4.05122	177.557	0.136181	-2.37628
couscous_pork	Food_food	Propionate	0.578406	78.2323	1.1578	-1.9829
couscous_pork	Food_food	Propionate	0.444566	78.2323	-0.153146	-1.9829
couscous_pork	Food_food	Propionate	0.415682	78.2323	-0.436067	-1.9829
couscous_pork	Food_food	Butyrate	0.0971951	130.824	1.1744	1.71074
couscous_pork	Food_food	Butyrate	0.0128205	130.824	-0.754924	1.71074
couscous_pork	Food_food	Butyrate	0.118012	130.824	1.6504	1.71074
couscous_pork	Food_food	total_SCFAs	2.91111	386.613	-1.6842	-2.48948
couscous_pork	Food_food	total_SCFAs	3.50338	386.613	-1.03309	-2.48948
couscous_pork	Food_food	total_SCFAs	4.58492	386.613	0.155903	-2.48948
couscous_pumpkin	Food_food	Acetate	4.17569	259.114	0.284758	0.24426
couscous_pumpkin	Food_food	Acetate	5.54412	259.114	1.9183	0.24426
couscous_pumpkin	Food_food	Acetate	4.5203	259.114	0.696137	0.24426
couscous_pumpkin	Food_food	Propionate	0.432887	141.916	-0.267538	0.558501
couscous_pumpkin	Food_food	Propionate	0.564242	141.916	1.01907	0.558501
couscous_pumpkin	Food_food	Propionate	0.406621	141.916	-0.524815	0.558501
couscous_pumpkin	Food_food	Butyrate	0.0158681	65.0362	-0.685237	-0.665231
couscous_pumpkin	Food_food	Butyrate	0.0333588	65.0362	-0.285292	-0.665231
couscous_pumpkin	Food_food	Butyrate	0.0194216	65.0362	-0.603982	-0.665231
couscous_pumpkin	Food_food	total_SCFAs	4.62444	466.066	0.199357	0.103709
couscous_pumpkin	Food_food	total_SCFAs	6.14172	466.066	1.86738	0.103709
couscous_pumpkin	Food_food	total_SCFAs	4.94634	466.066	0.55324	0.103709
pork_raspberries	Food_food	Acetate	4.88362	253.24	1.12985	0.05552
pork_raspberries	Food_food	Acetate	3.59055	253.24	-0.413744	0.05552
pork_raspberries	Food_food	Acetate	5.16774	253.24	1.46901	0.05552
pork_raspberries	Food_food	Propionate	0.611727	134.506	1.48417	0.262782
pork_raspberries	Food_food	Propionate	0.33904	134.506	-1.18676	0.262782
pork_raspberries	Food_food	Propionate	0.539508	134.506	0.776792	0.262782
pork_raspberries	Food_food	Butyrate	0.100423	89.5708	1.24821	0.220849
pork_raspberries	Food_food	Butyrate	0.0491825	89.5708	0.0765358	0.220849
pork_raspberries	Food_food	Butyrate	0.025976	89.5708	-0.454108	0.220849
pork_raspberries	Food_food	total_SCFAs	5.59577	477.316	1.26719	0.470901
pork_raspberries	Food_food	total_SCFAs	3.97877	477.316	-0.510467	0.470901
pork_raspberries	Food_food	total_SCFAs	5.73323	477.316	1.4183	0.470901
pumpkin_yellow_peas	Food_food	Acetate	2.84715	230.745	-1.30116	-0.667251
pumpkin_yellow_peas	Food_food	Acetate	3.38313	230.745	-0.661345	-0.667251
pumpkin_yellow_peas	Food_food	Acetate	3.61871	230.745	-0.380123	-0.667251
pumpkin_yellow_peas	Food_food	Propionate	0.367279	163.694	-0.910163	1.42757
pumpkin_yellow_peas	Food_food	Propionate	0.366299	163.694	-0.919763	1.42757
pumpkin_yellow_peas	Food_food	Propionate	0.365673	163.694	-0.925899	1.42757
pumpkin_yellow_peas	Food_food	Butyrate	0.014631	74.3162	-0.713525	-0.330078
pumpkin_yellow_peas	Food_food	Butyrate	0.0171493	74.3162	-0.65594	-0.330078
pumpkin_yellow_peas	Food_food	Butyrate	0.0226318	74.3162	-0.530576	-0.330078
pumpkin_yellow_peas	Food_food	total_SCFAs	3.22906	468.755	-1.33466	0.191489
pumpkin_yellow_peas	Food_food	total_SCFAs	3.76658	468.755	-0.743741	0.191489
pumpkin_yellow_peas	Food_food	total_SCFAs	4.00702	468.755	-0.479415	0.191489
formula_black_beans_blackcurrants	Food_food_formula	Acetate	1.49049	309.38	-1.70171	1.37237
formula_black_beans_blackcurrants	Food_food_formula	Acetate	2.03549	309.38	-0.947695	1.37237
formula_black_beans_blackcurrants	Food_food_formula	Acetate	3.06173	309.38	0.472114	1.37237
formula_black_beans_blackcurrants	Food_food_formula	Propionate	0.141364	85.1537	-1.42783	-1.11656
formula_black_beans_blackcurrants	Food_food_formula	Propionate	0.170598	85.1537	-1.19422	-1.11656
formula_black_beans_blackcurrants	Food_food_formula	Propionate	0.395533	85.1537	0.603212	-1.11656
formula_black_beans_blackcurrants	Food_food_formula	Butyrate	0	44.4479	-0.706938	-1.33938
formula_black_beans_blackcurrants	Food_food_formula	Butyrate	0.18448	44.4479	2.48725	-1.33938
formula_black_beans_blackcurrants	Food_food_formula	Butyrate	0.0670885	44.4479	0.454666	-1.33938
formula_black_beans_blackcurrants	Food_food_formula	total_SCFAs	1.62364	438.982	-1.78042	-0.471083
formula_black_beans_blackcurrants	Food_food_formula	total_SCFAs	2.39057	438.982	-0.84099	-0.471083
formula_black_beans_blackcurrants	Food_food_formula	total_SCFAs	3.52435	438.982	0.547791	-0.471083
formula_black_beans_pumpkin	Food_food_formula	Acetate	2.71194	288.039	-0.0118267	0.865408
formula_black_beans_pumpkin	Food_food_formula	Acetate	3.30929	288.039	0.814627	0.865408
formula_black_beans_pumpkin	Food_food_formula	Acetate	1.81107	288.039	-1.25819	0.865408
formula_black_beans_pumpkin	Food_food_formula	Propionate	0.300716	106.766	-0.154464	-0.257638
formula_black_beans_pumpkin	Food_food_formula	Propionate	0.337243	106.766	0.137424	-0.257638
formula_black_beans_pumpkin	Food_food_formula	Propionate	0.26258	106.766	-0.459204	-0.257638
formula_black_beans_pumpkin	Food_food_formula	Butyrate	0.015267	61.4359	-0.442597	-0.917859
formula_black_beans_pumpkin	Food_food_formula	Butyrate	0.0175949	61.4359	-0.40229	-0.917859
formula_black_beans_pumpkin	Food_food_formula	Butyrate	0.0683874	61.4359	0.477157	-0.917859
formula_black_beans_pumpkin	Food_food_formula	total_SCFAs	3.02792	456.241	-0.0602942	-0.136528
formula_black_beans_pumpkin	Food_food_formula	total_SCFAs	3.66413	456.241	0.719013	-0.136528
formula_black_beans_pumpkin	Food_food_formula	total_SCFAs	2.14203	456.241	-1.14543	-0.136528
formula_blackcurrants_kumara_with_skin	Food_food_formula	Acetate	1.56213	234.19	-1.6026	-0.413767
formula_blackcurrants_kumara_with_skin	Food_food_formula	Acetate	2.68471	234.19	-0.0494931	-0.413767
formula_blackcurrants_kumara_with_skin	Food_food_formula	Acetate	3.01879	234.19	0.412716	-0.413767
formula_blackcurrants_kumara_with_skin	Food_food_formula	Propionate	0.0790521	114.5	-1.92575	0.0496877
formula_blackcurrants_kumara_with_skin	Food_food_formula	Propionate	0.16433	114.5	-1.2443	0.0496877
formula_blackcurrants_kumara_with_skin	Food_food_formula	Propionate	0.288677	114.5	-0.250666	0.0496877
formula_blackcurrants_kumara_with_skin	Food_food_formula	Butyrate	0.146532	92.7538	1.8302	-0.14077
formula_blackcurrants_kumara_with_skin	Food_food_formula	Butyrate	0	92.7538	-0.706938	-0.14077
formula_blackcurrants_kumara_with_skin	Food_food_formula	Butyrate	0.0438162	92.7538	0.0517183	-0.14077
formula_blackcurrants_kumara_with_skin	Food_food_formula	total_SCFAs	1.78771	441.443	-1.57944	-0.423362
formula_blackcurrants_kumara_with_skin	Food_food_formula	total_SCFAs	2.81102	441.443	-0.32597	-0.423362
formula_blackcurrants_kumara_with_skin	Food_food_formula	total_SCFAs	3.35129	441.443	0.335805	-0.423362
formula_blackcurrants_kumara_without_skin	Food_food_formula	Acetate	3.44358	251.781	1.00042	0.00410205
formula_blackcurrants_kumara_without_skin	Food_food_formula	Acetate	2.91949	251.781	0.275323	0.00410205
formula_blackcurrants_kumara_without_skin	Food_food_formula	Acetate	2.61309	251.781	-0.148574	0.00410205
formula_blackcurrants_kumara_without_skin	Food_food_formula	Propionate	0.41143	146.597	0.730237	1.32529
formula_blackcurrants_kumara_without_skin	Food_food_formula	Propionate	0.236058	146.597	-0.671132	1.32529
formula_blackcurrants_kumara_without_skin	Food_food_formula	Propionate	0.360326	146.597	0.321878	1.32529
formula_blackcurrants_kumara_without_skin	Food_food_formula	Butyrate	0.019874	66.5654	-0.362829	-0.790581
formula_blackcurrants_kumara_without_skin	Food_food_formula	Butyrate	0.194694	66.5654	2.66409	-0.790581
formula_blackcurrants_kumara_without_skin	Food_food_formula	Butyrate	0.00387801	66.5654	-0.639792	-0.790581
formula_blackcurrants_kumara_without_skin	Food_food_formula	total_SCFAs	3.87488	464.943	0.977169	0.0321508
formula_blackcurrants_kumara_without_skin	Food_food_formula	total_SCFAs	3.35024	464.943	0.33452	0.0321508
formula_blackcurrants_kumara_without_skin	Food_food_formula	total_SCFAs	2.9773	464.943	-0.122298	0.0321508
formula_blackcurrants_pork	Food_food_formula	Acetate	2.26594	184.602	-0.628873	-1.59173
formula_blackcurrants_pork	Food_food_formula	Acetate	2.61838	184.602	-0.141261	-1.59173
formula_blackcurrants_pork	Food_food_formula	Acetate	2.03243	184.602	-0.951929	-1.59173
formula_blackcurrants_pork	Food_food_formula	Propionate	0.325294	82.7667	0.0419429	-1.21142
formula_blackcurrants_pork	Food_food_formula	Propionate	0.348712	82.7667	0.22907	-1.21142
formula_blackcurrants_pork	Food_food_formula	Propionate	0.162622	82.7667	-1.25795	-1.21142
formula_blackcurrants_pork	Food_food_formula	Butyrate	0.157465	135.363	2.01949	0.916486
formula_blackcurrants_pork	Food_food_formula	Butyrate	0.100512	135.363	1.03337	0.916486
formula_blackcurrants_pork	Food_food_formula	Butyrate	0.132358	135.363	1.58477	0.916486
formula_blackcurrants_pork	Food_food_formula	total_SCFAs	2.7487	402.732	-0.402318	-1.17375
formula_blackcurrants_pork	Food_food_formula	total_SCFAs	3.0676	402.732	-0.0116819	-1.17375
formula_blackcurrants_pork	Food_food_formula	total_SCFAs	2.32741	402.732	-0.918355	-1.17375
formula_blackcurrants_soybeans	Food_food_formula	Acetate	2.62855	231.9	-0.127186	-0.468167
formula_blackcurrants_soybeans	Food_food_formula	Acetate	1.77744	231.9	-1.30471	-0.468167
formula_blackcurrants_soybeans	Food_food_formula	Acetate	2.85232	231.9	0.182394	-0.468167
formula_blackcurrants_soybeans	Food_food_formula	Propionate	0.368546	106.698	0.387564	-0.260353
formula_blackcurrants_soybeans	Food_food_formula	Propionate	0.210044	106.698	-0.879009	-0.260353
formula_blackcurrants_soybeans	Food_food_formula	Propionate	0.574588	106.698	2.03402	-0.260353
formula_blackcurrants_soybeans	Food_food_formula	Butyrate	0.0121452	98.7231	-0.496649	0.0073467
formula_blackcurrants_soybeans	Food_food_formula	Butyrate	0	98.7231	-0.706938	0.0073467
formula_blackcurrants_soybeans	Food_food_formula	Butyrate	0.00887046	98.7231	-0.553351	0.0073467
formula_blackcurrants_soybeans	Food_food_formula	total_SCFAs	3.00925	437.321	-0.083166	-0.503265
formula_blackcurrants_soybeans	Food_food_formula	total_SCFAs	1.96181	437.321	-1.36618	-0.503265
formula_blackcurrants_soybeans	Food_food_formula	total_SCFAs	3.43578	437.321	0.439298	-0.503265
formula_blackcurrants_strawberries	Food_food_formula	Acetate	3.21773	255.321	0.687953	0.0881875
formula_blackcurrants_strawberries	Food_food_formula	Acetate	3.51208	255.321	1.09518	0.0881875
formula_blackcurrants_strawberries	Food_food_formula	Acetate	5.11517	255.321	3.31309	0.0881875
formula_blackcurrants_strawberries	Food_food_formula	Propionate	0.44316	144.343	0.983791	1.23572
formula_blackcurrants_strawberries	Food_food_formula	Propionate	0.43746	144.343	0.938244	1.23572
formula_blackcurrants_strawberries	Food_food_formula	Propionate	0.64064	144.343	2.56183	1.23572
formula_blackcurrants_strawberries	Food_food_formula	Butyrate	0.0124426	71.9582	-0.491501	-0.656769
formula_blackcurrants_strawberries	Food_food_formula	Butyrate	0.00978908	71.9582	-0.537445	-0.656769
formula_blackcurrants_strawberries	Food_food_formula	Butyrate	0.0138085	71.9582	-0.467851	-0.656769
formula_blackcurrants_strawberries	Food_food_formula	total_SCFAs	3.67334	471.622	0.730289	0.16161
formula_blackcurrants_strawberries	Food_food_formula	total_SCFAs	3.95933	471.622	1.0806	0.16161
formula_blackcurrants_strawberries	Food_food_formula	total_SCFAs	5.76962	471.622	3.29806	0.16161
formula_chickpeas_pork	Food_food_formula	Acetate	1.9786	258.007	-1.0264	0.152013
formula_chickpeas_pork	Food_food_formula	Acetate	3.53431	258.007	1.12594	0.152013
formula_chickpeas_pork	Food_food_formula	Acetate	2.71831	258.007	-0.00300451	0.152013
formula_chickpeas_pork	Food_food_formula	Propionate	0.168488	154.484	-1.21108	1.63874
formula_chickpeas_pork	Food_food_formula	Propionate	0.432626	154.484	0.899613	1.63874
formula_chickpeas_pork	Food_food_formula	Propionate	0.308794	154.484	-0.089909	1.63874
formula_chickpeas_pork	Food_food_formula	Butyrate	0	68.3685	-0.706938	-0.74584
formula_chickpeas_pork	Food_food_formula	Butyrate	0.00137245	68.3685	-0.683175	-0.74584
formula_chickpeas_pork	Food_food_formula	Butyrate	0.00293999	68.3685	-0.656034	-0.74584
formula_chickpeas_pork	Food_food_formula	total_SCFAs	2.12008	480.86	-1.17232	0.340684
formula_chickpeas_pork	Food_food_formula	total_SCFAs	3.96831	480.86	1.0916	0.340684
formula_chickpeas_pork	Food_food_formula	total_SCFAs	3.03005	480.86	-0.0576873	0.340684
formula_chickpeas_yellow_peas	Food_food_formula	Acetate	2.0319	252.783	-0.952666	0.0279119
formula_chickpeas_yellow_peas	Food_food_formula	Acetate	1.65874	252.783	-1.46894	0.0279119
formula_chickpeas_yellow_peas	Food_food_formula	Acetate	2.4237	252.783	-0.410603	0.0279119
formula_chickpeas_yellow_peas	Food_food_formula	Propionate	0.235556	148.417	-0.675143	1.39764
formula_chickpeas_yellow_peas	Food_food_formula	Propionate	0.20058	148.417	-0.954634	1.39764
formula_chickpeas_yellow_peas	Food_food_formula	Propionate	0.309287	148.417	-0.085968	1.39764
formula_chickpeas_yellow_peas	Food_food_formula	Butyrate	0	74.3041	-0.706938	-0.598562
formula_chickpeas_yellow_peas	Food_food_formula	Butyrate	0.0016279	74.3041	-0.678752	-0.598562
formula_chickpeas_yellow_peas	Food_food_formula	Butyrate	0.00842226	74.3041	-0.561111	-0.598562
formula_chickpeas_yellow_peas	Food_food_formula	total_SCFAs	2.26719	475.505	-0.992121	0.236873
formula_chickpeas_yellow_peas	Food_food_formula	total_SCFAs	1.86095	475.505	-1.48973	0.236873
formula_chickpeas_yellow_peas	Food_food_formula	total_SCFAs	2.74141	475.505	-0.411241	0.236873
formula_couscous_pork	Food_food_formula	Acetate	3.00575	342.525	0.394672	2.15973
formula_couscous_pork	Food_food_formula	Acetate	2.67832	342.525	-0.0583296	2.15973
formula_couscous_pork	Food_food_formula	Acetate	2.50917	342.525	-0.292353	2.15973
formula_couscous_pork	Food_food_formula	Propionate	0.332566	85.6329	0.100052	-1.09751
formula_couscous_pork	Food_food_formula	Propionate	0.188897	85.6329	-1.04799	-1.09751
formula_couscous_pork	Food_food_formula	Propionate	0.290268	85.6329	-0.237947	-1.09751
formula_couscous_pork	Food_food_formula	Butyrate	0.0373224	193.826	-0.0607189	2.36713
formula_couscous_pork	Food_food_formula	Butyrate	0	193.826	-0.706938	2.36713
formula_couscous_pork	Food_food_formula	Butyrate	0.12518	193.826	1.46048	2.36713
formula_couscous_pork	Food_food_formula	total_SCFAs	3.37564	621.984	0.365636	3.0762
formula_couscous_pork	Food_food_formula	total_SCFAs	2.83539	621.984	-0.296129	3.0762
formula_couscous_pork	Food_food_formula	total_SCFAs	2.92462	621.984	-0.186826	3.0762
formula_couscous_pumpkin	Food_food_formula	Acetate	3.60849	218.022	1.22856	-0.797846
formula_couscous_pumpkin	Food_food_formula	Acetate	3.50666	218.022	1.08769	-0.797846
formula_couscous_pumpkin	Food_food_formula	Acetate	3.09549	218.022	0.518826	-0.797846
formula_couscous_pumpkin	Food_food_formula	Propionate	0.27028	103.701	-0.397668	-0.379459
formula_couscous_pumpkin	Food_food_formula	Propionate	0.558628	103.701	1.90649	-0.379459
formula_couscous_pumpkin	Food_food_formula	Propionate	0.331686	103.701	0.0930194	-0.379459
formula_couscous_pumpkin	Food_food_formula	Butyrate	0.0383556	96.5671	-0.0428304	-0.0461499
formula_couscous_pumpkin	Food_food_formula	Butyrate	0.0124668	96.5671	-0.491082	-0.0461499
formula_couscous_pumpkin	Food_food_formula	Butyrate	0.00930356	96.5671	-0.545852	-0.0461499
formula_couscous_pumpkin	Food_food_formula	total_SCFAs	3.91712	418.29	1.0289	-0.872164
formula_couscous_pumpkin	Food_food_formula	total_SCFAs	4.07776	418.29	1.22567	-0.872164
formula_couscous_pumpkin	Food_food_formula	total_SCFAs	3.43648	418.29	0.440159	-0.872164
formula_pork_raspberries	Food_food_formula	Acetate	3.17662	253.87	0.631077	0.0537176
formula_pork_raspberries	Food_food_formula	Acetate	2.80907	253.87	0.122559	0.0537176
formula_pork_raspberries	Food_food_formula	Acetate	3.39409	253.87	0.931943	0.0537176
formula_pork_raspberries	Food_food_formula	Propionate	0.528742	95.8553	1.66766	-0.691264
formula_pork_raspberries	Food_food_formula	Propionate	0.460633	95.8553	1.12342	-0.691264
formula_pork_raspberries	Food_food_formula	Propionate	0.292968	95.8553	-0.216377	-0.691264
formula_pork_raspberries	Food_food_formula	Butyrate	0.132727	132.212	1.59116	0.838292
formula_pork_raspberries	Food_food_formula	Butyrate	0.00804637	132.212	-0.567619	0.838292
formula_pork_raspberries	Food_food_formula	Butyrate	0.00399734	132.212	-0.637726	0.838292
formula_pork_raspberries	Food_food_formula	total_SCFAs	3.83809	481.936	0.932101	0.361542
formula_pork_raspberries	Food_food_formula	total_SCFAs	3.27775	481.936	0.245727	0.361542
formula_pork_raspberries	Food_food_formula	total_SCFAs	3.69105	481.936	0.751991	0.361542
formula_pumpkin_yellow_peas	Food_food_formula	Acetate	1.47324	190.487	-1.72558	-1.45193
formula_pumpkin_yellow_peas	Food_food_formula	Acetate	2.97867	190.487	0.357202	-1.45193
formula_pumpkin_yellow_peas	Food_food_formula	Acetate	2.83587	190.487	0.159642	-1.45193
formula_pumpkin_yellow_peas	Food_food_formula	Propionate	0.226942	97.325	-0.743982	-0.632853
formula_pumpkin_yellow_peas	Food_food_formula	Propionate	0.365921	97.325	0.366581	-0.632853
formula_pumpkin_yellow_peas	Food_food_formula	Propionate	0.319943	97.325	-0.000823957	-0.632853
formula_pumpkin_yellow_peas	Food_food_formula	Butyrate	0	143.027	-0.706938	1.10665
formula_pumpkin_yellow_peas	Food_food_formula	Butyrate	0	143.027	-0.706938	1.10665
formula_pumpkin_yellow_peas	Food_food_formula	Butyrate	0.00157682	143.027	-0.679636	1.10665
formula_pumpkin_yellow_peas	Food_food_formula	total_SCFAs	1.66762	430.839	-1.72654	-0.628913
formula_pumpkin_yellow_peas	Food_food_formula	total_SCFAs	3.34369	430.839	0.326495	-0.628913
formula_pumpkin_yellow_peas	Food_food_formula	total_SCFAs	3.15739	430.839	0.0983004	-0.628913

## Sheet: Supplementary Table 4
Supplementary Table 4. Shapiro-Wilk normality test for food ingredients and food-food samples.
Analyte	Shapiro-Wilk test statistic (difference between z-scores)	p-value
Acetate	0.9828	0.3493
Propionate	0.9756	0.1249
Butyrate	0.9729	0.0836
Total SCFAs	0.9589	0.0109
